# Supplementary material for: CRISPR-Cas9-based repeat depletion for high-throughput genotyping of complex plant genomes
Source: Genome Res. 2023 May;33(5):787–97. doi: 10.1101/gr.277628.122 (PMC10317117; doi:10.1101/gr.277628.122)
Supplement: Supplemental Material [file supp_gr.277628.122_Supplemental_Tables_Revised.xlsx]

## Sheet: Supplemental_Table_S1
	Supplemental Table S1. Genome assembly, annotation and gRNA design statistics
	The genome assembly and annotation statistics are presented for the L. culinaris reference genome Lcu.2RBY (CDC Redberry) v2.0. The available annotation was integrated with the simple and tandem repeat identification (see Methods). The reported features of the gRNAs include the regions used as input for the design: the on-target regions (repeats), corresponding to the total repeats (transposable …
		GENOMIC FEATURES	bp	genomic fraction
		Genome	3760304314	N/A
		Transposable Elements (TE)	3103065790	0.825217
		Simple Repeats (SR)	58089181	0.015448
		Tandem Repeats (TR)	13460124	0.00357953
		Total repeats (merging TE+SR+TR)	3162675774	0.841069
		Genes	185392774	0.0493026
		Putative Regulatory Elements (ATAC-seq)	78309986	0.0208254
		Mitochondrial genome	489326	N/A
		Chloroplast genome	118064	N/A
		gRNA DESIGN FEATURES	bp	genomic fraction
		Off-target regions (single-copy regions)	563967150	0.149979
		Target regions (repetitive regions)	3195729774	0.849859
		Final gRNA target design on nuclear genome	2904915709	0.772521
		Final gRNA target design on Mitochondrial genome	422811	0.86
		Final gRNA target design on Chloroplast genome	118064	1

## Sheet: Supplemental_Table_S2
Supplemental Table S2. Composition of gRNA pools.
For each pool, the table shows the number of total gRNAs, the genomic target, the relative frequency, quantity (ng) per reaction, and the subdivision of pools into three groups based on cutting frequency. The relative frequency is the ratio between the number of cut sites for each gRNA and the minimum number of cut sites (25). N/A, not applicable, as the exact number of organelle genomes is not k…
Pool	Genomic target	Total gRNAs	Relative frequency	ng per reaction (1x)	Depletion group (based on cutting frequency)
1	nuclear	60000	1	40	Group 1
2	nuclear	60000	1	40	Group 1
3	nuclear	60000	1	40	Group 1
4	nuclear	39463	1	60	Group 2
	mitochondrial	7480	N/A
	chloroplast	13050	N/A
5	nuclear	60000	2	40	Group 1
6	nuclear	60000	2	40	Group 2
7	nuclear	49574	2	40	Group 2
	nuclear	7394	3
8	nuclear	60000	3	40	Group 2
9	nuclear	34198	4	80	Group 3
	nuclear	20486	5
	chloroplast	5000	N/A
10	nuclear	33613	6-9	120	Group 3
	nuclear	25695	20-99
11	nuclear	50397	10-19	80	Group 3
	nuclear	2700	≥100
	chloroplast	6850	N/A

## Sheet: Supplemental_Table_S3
Supplemental Table S3. Composition of 8-plex and 96-plex multiplex libraries
For each multiplex library, the table reports the ID of the library and its samples, indicating the species and the cultivar.
Each single replicate is associated with its internal barcode.
castel, cv. Castelluccio; RB, cv. Redberry; rep, replicate
Twist 8 plx libraries from L. culinaris cv. Castelluccio						depletion condition
1092		1146		4589		Twist 8 plx - L. culinaris cv. Castelluccio - Not Depleted
sample ID	barcode	sample ID	barcode	sample ID	barcode
L_culinaris_castel_3650_rep1	GCTTAACG	L_culinaris_castel_3650_rep1	CGTACGTA	L_culinaris_castel_3650_rep1	AGCTAGCT
L_culinaris_castel_3650_rep2	GTACCAAC	L_culinaris_castel_3650_rep2	AGGAACGT	L_culinaris_castel_3650_rep2	AGGTAGGT
L_culinaris_castel_3650_rep3	GAAGTCCT	L_culinaris_castel_3650_rep3	CTAGCTAG	L_culinaris_castel_3650_rep3	CAGTCAGT
L_culinaris_castel_3652_rep1	CCAATACG	L_culinaris_castel_3652_rep1	CTCTCAGT	L_culinaris_castel_3652_rep1	CAAGCTTG
L_culinaris_castel_3652_rep2	AGCTCTAG	L_culinaris_castel_3652_rep2	GTACTGCA	L_culinaris_castel_3652_rep2	AACCTTGG
L_culinaris_castel_3652_rep3	CGTAGCTA	L_culinaris_castel_3652_rep3	CTTCCATG	L_culinaris_castel_3652_rep3	ATCGTAGC
L_culinaris_castel_316_rep1	CTCTCACA	L_culinaris_castel_316_rep1	TACGAACC	L_culinaris_castel_316_rep1	CACTAGAC
L_culinaris_castel_316_rep2	TGACCACA	L_culinaris_castel_316_rep2	TACCATGG	L_culinaris_castel_316_rep2	GCTTCCTA
1145		1091		1306		Twist 8 plx - L. culinaris cv. Castelluccio - Depleted, All gRNA
sample ID	barcode	sample ID	barcode	sample ID	barcode				Number of fragments	Percentage of of total fragments
lent_castel_3650_1_rep1	GCTTAACG	lent_castel_3650_1	CGTACGTA	L_culinaris_castel_3650_rep1	AGCTAGCT				11997380	0.114552
lent_castel_3650_1_rep2	GTACCAAC	lent_castel_3650_1	AGGAACGT	L_culinaris_castel_3650_rep2	AGGTAGGT				14124189	0.134858
lent_castel_3650_1_rep3	GAAGTCCT	lent_castel_3650_1	CTAGCTAG	L_culinaris_castel_3650_rep3	CAGTCAGT				11437520	0.109206
lent_castel_3652_1_rep1	CCAATACG	lent_castel_3652_1	CTCTCAGT	L_culinaris_castel_3652_rep1	CAAGCTTG				14019583	0.13386
lent_castel_3652_1_rep2	AGCTCTAG	lent_castel_3652_1	GTACTGCA	L_culinaris_castel_3652_rep2	AACCTTGG				10391513	0.099219
lent_castel_3652_1_rep3	CGTAGCTA	lent_castel_3652_1	CTTCCATG	L_culinaris_castel_3652_rep3	ATCGTAGC				11858395	0.113224
L_culinaris_castel_316_rep1	CTCTCACA	L_culinaris_castel_316_rep1	TACGAACC	L_culinaris_castel_316_rep1	CACTAGAC				12759895	0.121832
L_culinaris_castel_316_rep2	TGACCACA	L_culinaris_castel_316_rep2	TACCATGG	L_culinaris_castel_316_rep2	GCTTCCTA				14709876	0.140451
2971		1144		5700		Twist 8 plx - L. culinaris cv. Castelluccio - Depleted, 3grp gRNA
sample ID	barcode	sample ID	barcode	sample ID	barcode
L_culinaris_castel_3650_rep1	GCTTAACG	lent_castel_3650_1_rep1	CGTACGTA	lent_castel_3650_rep1	AGCTAGCT
L_culinaris_castel_3650_rep2	GTACCAAC	lent_castel_3650_1_rep2	AGGAACGT	lent_castel_3650_rep2	AGGTAGGT
L_culinaris_castel_3650_rep3	GAAGTCCT	lent_castel_3650_1_rep3	CTAGCTAG	lent_castel_3650_rep3	CAGTCAGT
L_culinaris_castel_3652_rep1	CCAATACG	lent_castel_3652_1_rep1	CTCTCAGT	lent_castel_3652_1_rep1	CAAGCTTG
L_culinaris_castel_3652_rep2	AGCTCTAG	lent_castel_3652_1_rep2	GTACTGCA	lent_castel_3652_1_rep2	AACCTTGG
L_culinaris_castel_3652_rep3	CGTAGCTA	lent_castel_3652_1_rep3	CTTCCATG	lent_castel_3652_1_rep3	ATCGTAGC
L_culinaris_castel_316_rep1	CTCTCACA	L_culinaris_castel_316_rep1	TACGAACC	L_culinaris_castel_316_rep1	CACTAGAC
L_culinaris_castel_316_rep2	TGACCACA	L_culinaris_castel_316_rep2	TACCATGG	L_culinaris_castel_316_rep2	GCTTCCTA
4017		1308		5701		Twist 8 plx - L. culinaris cv. Castelluccio - Depleted, 3grp 2x gRNA
sample ID	barcode	sample ID	barcode	sample ID	barcode
lent_castel_3650_1_rep1	GCTTAACG	lent_castel_3650_1_rep1	CGTACGTA	lent_castel_3650_rep1	AGCTAGCT
lent_castel_3650_1_rep2	GTACCAAC	lent_castel_3650_1_rep2	AGGAACGT	lent_castel_3650_rep2	AGGTAGGT
lent_castel_3650_1_rep3	GAAGTCCT	lent_castel_3650_1_rep3	CTAGCTAG	lent_castel_3650_rep3	CAGTCAGT
lent_castel_3652_1_rep4	CCAATACG	lent_castel_3652_1_rep1	CTCTCAGT	lent_castel_3652_1_rep1	CAAGCTTG
lent_castel_3652_1_rep5	AGCTCTAG	lent_castel_3652_1_rep2	GTACTGCA	lent_castel_3652_1_rep2	AACCTTGG
lent_castel_3652_1_rep6	CGTAGCTA	lent_castel_3652_1_rep3	CTTCCATG	lent_castel_3652_1_rep3	ATCGTAGC
L_culinaris_castel_316_rep1	CTCTCACA	L_culinaris_castel_316_rep1	TACGAACC	L_culinaris_castel_316_rep1	CACTAGAC
L_culinaris_castel_316_rep2	TGACCACA	L_culinaris_castel_316_rep2	TACCATGG	L_culinaris_castel_316_rep2	GCTTCCTA
Twist 8 plx libraries from L. culinaris cv. Redberry and L. orientalis						depletion condition
1288		1290				Twist 8 plx - L. culinaris cv. Redberry and L. orientalis - Not Depleted
sample ID	barcode	sample ID	barcode
Sallys_Redberry_lens_culinaris_rep1	ATCCGGTA	Sallys_Redberry_lens_culinaris_rep1	GCTACGAT
Sallys_Redberry_lens_culinaris_rep2	GACATCAC	Sallys_Redberry_lens_culinaris_rep2	CTAGAGCT
Sallys_Redberry_lens_culinaris_rep3	TCGATGGT	Sallys_Redberry_lens_culinaris_rep3	ACTGACTG
Sallys_Redberry_lens_culinaris_rep4	CTGTCAGA	Sallys_Redberry_lens_culinaris_rep4	GGAAGCAT
IG_72529_Lens_Orientalis_rep1	TGGTACGT	IG_72529_Lens_Orientalis_rep1	CCATATGG
IG_72529_Lens_Orientalis_rep2	GATGCATC	IG_72529_Lens_Orientalis_rep2	CAGTTGAC
IG_72529_Lens_Orientalis_rep3	CTTCCAAC	IG_72529_Lens_Orientalis_rep3	ACACGTCA
IG_72529_Lens_Orientalis_rep4	ACACGTGT	IG_72529_Lens_Orientalis_rep4	ACCAACGT
4884		5685		5684		2970		Twist 8 plx - L. culinaris cv. Redberry and L. orientalis - Depleted, 3grp 2x gRNA
sample ID	barcode	sample ID	barcode	sample ID	barcode	sample ID	barcode
Sally_s_Redberry_lens_culinaris_rep1	ATCCGGTA	Sally_s_Redberry_lens_culinaris_rep1	ATCCGGTA	Sally_s_Redberry_lens_culinaris_rep1	ATCCGGTA	Sally_s_Redberry_lens_culinaris_rep1	ATCCGGTA
Sally_s_Redberry_lens_culinaris_rep2	GACATCAC	Sally_s_Redberry_lens_culinaris_rep2	GACATCAC	Sally_s_Redberry_lens_culinaris_rep2	GACATCAC	Sally_s_Redberry_lens_culinaris_rep2	GACATCAC
Sally_s_Redberry_lens_culinaris_rep3	TCGATGGT	Sally_s_Redberry_lens_culinaris_rep3	TCGATGGT	Sally_s_Redberry_lens_culinaris_rep3	TCGATGGT	Sally_s_Redberry_lens_culinaris_rep3	TCGATGGT
Sally_s_Redberry_lens_culinaris_rep4	CTGTCAGA	Sally_s_Redberry_lens_culinaris_rep4	CTGTCAGA	Sally_s_Redberry_lens_culinaris_rep4	CTGTCAGA	Sally_s_Redberry_lens_culinaris_rep4	CTGTCAGA
IG_72529_Lens_Orientalis_rep1	TGGTACGT	IG_72529_Lens_Orientalis_rep1	TGGTACGT	IG_72529_Lens_Orientalis_rep1	TGGTACGT	IG_72529_Lens_Orientalis_rep1	TGGTACGT
IG_72529_Lens_Orientalis_rep2	GATGCATC	IG_72529_Lens_Orientalis_rep2	GATGCATC	IG_72529_Lens_Orientalis_rep2	GATGCATC	IG_72529_Lens_Orientalis_rep2	GATGCATC
IG_72529_Lens_Orientalis_rep3	CTTCCAAC	IG_72529_Lens_Orientalis_rep3	CTTCCAAC	IG_72529_Lens_Orientalis_rep3	CTTCCAAC	IG_72529_Lens_Orientalis_rep3	CTTCCAAC
IG_72529_Lens_Orientalis_rep4	ACACGTGT	IG_72529_Lens_Orientalis_rep4	ACACGTGT	IG_72529_Lens_Orientalis_rep4	ACACGTGT	IG_72529_Lens_Orientalis_rep4	ACACGTGT
Twist 96 plx libraries from L. culinaris cv. Castelluccio and Redberry						depletion condition
1090		4560		4588		Not Depleted
sample ID	barcode	sample ID	barcode	sample ID	barcode
lent_castel_3648_1	CGTACGTA	Sally_s_Redberry_lens_culinaris_rep1	CGTACGTA	lent_castel_3648_1	CGTACGTA
lent_castel_3648_1	AGCTAGCT	Sally_s_Redberry_lens_culinaris_rep2	AGGAACGT	lent_castel_3648_1	AGCTAGCT
lent_castel_3648_1	GCTTAACG	Sally_s_Redberry_lens_culinaris_rep3	CTAGCTAG	lent_castel_3648_1	GCTTAACG
lent_castel_3648_1	ATCCGGTA	Sally_s_Redberry_lens_culinaris_rep4	CTCTCAGT	lent_castel_3648_1	ATCCGGTA
lent_castel_3648_1	AGGAACGT	Sally_s_Redberry_lens_culinaris_rep5	GTACTGCA	lent_castel_3648_1	AGGAACGT
lent_castel_3648_1	AGGTAGGT	Sally_s_Redberry_lens_culinaris_rep6	CTTCCATG	lent_castel_3648_1	AGGTAGGT
lent_castel_3648_1	GTACCAAC	Sally_s_Redberry_lens_culinaris_rep7	TACGAACC	lent_castel_3648_1	GTACCAAC
lent_castel_3648_1	GACATCAC	Sally_s_Redberry_lens_culinaris_rep8	TACCATGG	lent_castel_3648_1	GACATCAC
lent_castel_3648_1	CTAGCTAG	Sally_s_Redberry_lens_culinaris_rep9	AGCTAGCT	lent_castel_3648_1	CTAGCTAG
lent_castel_3648_1	CAGTCAGT	Sally_s_Redberry_lens_culinaris_rep10	AGGTAGGT	lent_castel_3648_1	CAGTCAGT
lent_castel_3648_1	GAAGTCCT	Sally_s_Redberry_lens_culinaris_rep11	CAGTCAGT	lent_castel_3648_1	GAAGTCCT
lent_castel_3648_1	TCGATGGT	Sally_s_Redberry_lens_culinaris_rep12	CAAGCTTG	lent_castel_3648_1	TCGATGGT
lent_castel_3648_1	CTCTCAGT	Sally_s_Redberry_lens_culinaris_rep13	AACCTTGG	lent_castel_3648_1	CTCTCAGT
lent_castel_3648_1	CAAGCTTG	Sally_s_Redberry_lens_culinaris_rep14	ATCGTAGC	lent_castel_3648_1	CAAGCTTG
lent_castel_3648_1	CCAATACG	Sally_s_Redberry_lens_culinaris_rep15	CACTAGAC	lent_castel_3648_1	CCAATACG
lent_castel_3648_1	CTGTCAGA	Sally_s_Redberry_lens_culinaris_rep16	GCTTCCTA	lent_castel_3648_1	CTGTCAGA
lent_castel_3648_1	GTACTGCA	Sally_s_Redberry_lens_culinaris_rep17	GCTTAACG	lent_castel_3648_1	GTACTGCA
lent_castel_3648_1	AACCTTGG	Sally_s_Redberry_lens_culinaris_rep18	GTACCAAC	lent_castel_3648_1	AACCTTGG
lent_castel_3648_1	AGCTCTAG	Sally_s_Redberry_lens_culinaris_rep19	GAAGTCCT	lent_castel_3648_1	AGCTCTAG
lent_castel_3648_1	TGGTACGT	Sally_s_Redberry_lens_culinaris_rep20	CCAATACG	lent_castel_3648_1	TGGTACGT
lent_castel_3648_1	CTTCCATG	Sally_s_Redberry_lens_culinaris_rep21	AGCTCTAG	lent_castel_3648_1	CTTCCATG
lent_castel_3648_1	ATCGTAGC	Sally_s_Redberry_lens_culinaris_rep22	CGTAGCTA	lent_castel_3648_1	ATCGTAGC
lent_castel_3648_1	CGTAGCTA	Sally_s_Redberry_lens_culinaris_rep23	CTCTCACA	lent_castel_3648_1	CGTAGCTA
lent_castel_3648_1	GATGCATC	Sally_s_Redberry_lens_culinaris_rep24	TGACCACA	lent_castel_3648_1	GATGCATC
lent_castel_3648_1	TACGAACC	Sally_s_Redberry_lens_culinaris_rep25	ATCCGGTA	lent_castel_3648_1	TACGAACC
lent_castel_3648_1	CACTAGAC	Sally_s_Redberry_lens_culinaris_rep26	GACATCAC	lent_castel_3648_1	CACTAGAC
lent_castel_3648_1	CTCTCACA	Sally_s_Redberry_lens_culinaris_rep27	TCGATGGT	lent_castel_3648_1	CTCTCACA
lent_castel_3648_1	CTTCCAAC	Sally_s_Redberry_lens_culinaris_rep28	CTGTCAGA	lent_castel_3648_1	CTTCCAAC
lent_castel_3648_1	TACCATGG	Sally_s_Redberry_lens_culinaris_rep29	TGGTACGT	lent_castel_3648_1	TACCATGG
lent_castel_3648_1	GCTTCCTA	Sally_s_Redberry_lens_culinaris_rep30	GATGCATC	lent_castel_3648_1	GCTTCCTA
lent_castel_3648_1	TGACCACA	Sally_s_Redberry_lens_culinaris_rep31	CTTCCAAC	lent_castel_3648_1	TGACCACA
lent_castel_3648_1	ACACGTGT	Sally_s_Redberry_lens_culinaris_rep32	ACACGTGT	lent_castel_3648_1	ACACGTGT
lent_castel_3649_1	TAGGCCAT	Sally_s_Redberry_lens_culinaris_rep33	TAGGCCAT	lent_castel_3649_1	TAGGCCAT
lent_castel_3649_1	GCTACGAT	Sally_s_Redberry_lens_culinaris_rep34	CTGTACAG	lent_castel_3649_1	GCTACGAT
lent_castel_3649_1	GATCAGCT	Sally_s_Redberry_lens_culinaris_rep35	TCGAGTTG	lent_castel_3649_1	GATCAGCT
lent_castel_3649_1	AACGTTGC	Sally_s_Redberry_lens_culinaris_rep36	AAGGTTCC	lent_castel_3649_1	AACGTTGC
lent_castel_3649_1	CTGTACAG	Sally_s_Redberry_lens_culinaris_rep37	GCCGTATA	lent_castel_3649_1	CTGTACAG
lent_castel_3649_1	CTAGAGCT	Sally_s_Redberry_lens_culinaris_rep38	ACCTGTTC	lent_castel_3649_1	CTAGAGCT
lent_castel_3649_1	CGTAGCAT	Sally_s_Redberry_lens_culinaris_rep39	ACAGTCAC	lent_castel_3649_1	CGTAGCAT
lent_castel_3649_1	TGCACAAC	Sally_s_Redberry_lens_culinaris_rep40	GAGTTCTG	lent_castel_3649_1	TGCACAAC
lent_castel_3649_1	TCGAGTTG	Sally_s_Redberry_lens_culinaris_rep41	GCTACGAT	lent_castel_3649_1	TCGAGTTG
lent_castel_3649_1	ACTGACTG	Sally_s_Redberry_lens_culinaris_rep42	CTAGAGCT	lent_castel_3649_1	ACTGACTG
lent_castel_3649_1	GTGTTGAC	Sally_s_Redberry_lens_culinaris_rep43	ACTGACTG	lent_castel_3649_1	GTGTTGAC
lent_castel_3649_1	CTCTACAC	Sally_s_Redberry_lens_culinaris_rep44	GGAAGCAT	lent_castel_3649_1	CTCTACAC
lent_castel_3649_1	AAGGTTCC	Sally_s_Redberry_lens_culinaris_rep45	CCATATGG	lent_castel_3649_1	AAGGTTCC
lent_castel_3649_1	GGAAGCAT	Sally_s_Redberry_lens_culinaris_rep46	CAGTTGAC	lent_castel_3649_1	GGAAGCAT
lent_castel_3649_1	AGTGTCTG	Sally_s_Redberry_lens_culinaris_rep47	ACACGTCA	lent_castel_3649_1	AGTGTCTG
lent_castel_3649_1	GCTATTCC	Sally_s_Redberry_lens_culinaris_rep48	ACCAACGT	lent_castel_3649_1	GCTATTCC
lent_castel_3649_1	GCCGTATA	L_culinaris_castel_316	GATCAGCT	lent_castel_3649_1	GCCGTATA
lent_castel_3649_1	CCATATGG	L_culinaris_castel_316	CGTAGCAT	lent_castel_3649_1	CCATATGG
lent_castel_3649_1	TGGTCATG	L_culinaris_castel_316	GTGTTGAC	lent_castel_3649_1	TGGTCATG
lent_castel_3649_1	CCTAATCC	L_culinaris_castel_316	AGTGTCTG	lent_castel_3649_1	CCTAATCC
lent_castel_3649_1	ACCTGTTC	L_culinaris_castel_316	TGGTCATG	lent_castel_3649_1	ACCTGTTC
lent_castel_3649_1	CAGTTGAC	L_culinaris_castel_316	ACTGTGAC	lent_castel_3649_1	CAGTTGAC
lent_castel_3649_1	ACTGTGAC	L_culinaris_castel_316	CTTGTCCA	lent_castel_3649_1	ACTGTGAC
lent_castel_3649_1	CATGCTTC	L_culinaris_castel_316	CGATCGAT	lent_castel_3649_1	CATGCTTC
lent_castel_3649_1	ACAGTCAC	L_culinaris_castel_316	AACGTTGC	lent_castel_3649_1	ACAGTCAC
lent_castel_3649_1	ACACGTCA	L_culinaris_castel_316	TGCACAAC	lent_castel_3649_1	ACACGTCA
lent_castel_3649_1	CTTGTCCA	L_culinaris_castel_316	CTCTACAC	lent_castel_3649_1	CTTGTCCA
lent_castel_3649_1	TGACGTGT	L_culinaris_castel_316	GCTATTCC	lent_castel_3649_1	TGACGTGT
lent_castel_3649_1	GAGTTCTG	L_culinaris_castel_316	CCTAATCC	lent_castel_3649_1	GAGTTCTG
lent_castel_3649_1	ACCAACGT	L_culinaris_castel_316	CATGCTTC	lent_castel_3649_1	ACCAACGT
lent_castel_3649_1	CGATCGAT	L_culinaris_castel_316	TGACGTGT	lent_castel_3649_1	CGATCGAT
lent_castel_3649_1	ACCACATG	L_culinaris_castel_316	ACCACATG	lent_castel_3649_1	ACCACATG
L_culinaris_castel_316	GACTTCAG	L_culinaris_castel_316	GACTTCAG	L_culinaris_castel_316	GACTTCAG
L_culinaris_castel_316	GAGTTCAC	L_culinaris_castel_316	ACCAAGGA	L_culinaris_castel_316	GAGTTCAC
L_culinaris_castel_316	GGATTAGG	L_culinaris_castel_316	GCCGTTAA	L_culinaris_castel_316	GGATTAGG
L_culinaris_castel_316	TGGTCTAG	L_culinaris_castel_316	TGACTGAC	L_culinaris_castel_316	TGGTCTAG
L_culinaris_castel_316	ACCAAGGA	L_culinaris_castel_316	TGGTGTAC	L_culinaris_castel_316	ACCAAGGA
L_culinaris_castel_316	GCGCTATA	L_culinaris_castel_316	GTACAGCT	L_culinaris_castel_316	GCGCTATA
L_culinaris_castel_316	GAACCATC	L_culinaris_castel_316	GGTTCCAA	L_culinaris_castel_316	GAACCATC
L_culinaris_castel_316	CTACCATC	L_culinaris_castel_316	GAGACACA	L_culinaris_castel_316	CTACCATC
L_culinaris_castel_316	GCCGTTAA	L_culinaris_castel_316	GAGTTCAC	L_culinaris_castel_316	GCCGTTAA
L_culinaris_castel_316	GTGAACAG	L_culinaris_castel_316	GCGCTATA	L_culinaris_castel_316	GTGAACAG
L_culinaris_castel_316	ATGCATGC	L_culinaris_castel_316	GTGAACAG	L_culinaris_castel_316	ATGCATGC
L_culinaris_castel_316	TCCAAGGT	L_culinaris_castel_316	TGCACTAG	L_culinaris_castel_316	TCCAAGGT
L_culinaris_castel_316	TGACTGAC	L_culinaris_castel_316	AACCGGTT	L_culinaris_castel_316	TGACTGAC
L_culinaris_castel_316	TGCACTAG	L_culinaris_castel_316	ATCCTAGG	L_culinaris_castel_316	TGCACTAG
L_culinaris_castel_316	GATCCTAG	L_culinaris_castel_316	CAACCTAG	L_culinaris_castel_316	GATCCTAG
L_culinaris_castel_316	CTCATGAG	L_culinaris_castel_316	AGTGGTCT	L_culinaris_castel_316	CTCATGAG
L_culinaris_castel_316	TGGTGTAC	L_culinaris_castel_316	GGATTAGG	L_culinaris_castel_316	TGGTGTAC
L_culinaris_castel_316	AACCGGTT	L_culinaris_castel_316	GAACCATC	L_culinaris_castel_316	AACCGGTT
L_culinaris_castel_316	CAACGTAC	L_culinaris_castel_316	ATGCATGC	L_culinaris_castel_316	CAACGTAC
L_culinaris_castel_316	GAGACAGT	L_culinaris_castel_316	GATCCTAG	L_culinaris_castel_316	GAGACAGT
L_culinaris_castel_316	GTACAGCT	L_culinaris_castel_316	CAACGTAC	L_culinaris_castel_316	GTACAGCT
L_culinaris_castel_316	ATCCTAGG	L_culinaris_castel_316	GAAGCTTC	L_culinaris_castel_316	ATCCTAGG
L_culinaris_castel_316	GAAGCTTC	L_culinaris_castel_316	TAGCTACG	L_culinaris_castel_316	GAAGCTTC
L_culinaris_castel_316	GTGTCACA	L_culinaris_castel_316	GAACTGCT	L_culinaris_castel_316	GTGTCACA
L_culinaris_castel_316	GGTTCCAA	L_culinaris_castel_316	TGGTCTAG	L_culinaris_castel_316	GGTTCCAA
L_culinaris_castel_316	CAACCTAG	L_culinaris_castel_316	CTACCATC	L_culinaris_castel_316	CAACCTAG
L_culinaris_castel_316	TAGCTACG	L_culinaris_castel_316	TCCAAGGT	L_culinaris_castel_316	TAGCTACG
L_culinaris_castel_316	GACATCTG	L_culinaris_castel_316	CTCATGAG	L_culinaris_castel_316	GACATCTG
L_culinaris_castel_316	GAGACACA	L_culinaris_castel_316	GAGACAGT	L_culinaris_castel_316	GAGACACA
L_culinaris_castel_316	AGTGGTCT	L_culinaris_castel_316	GTGTCACA	L_culinaris_castel_316	AGTGGTCT
L_culinaris_castel_316	GAACTGCT	L_culinaris_castel_316	GACATCTG	L_culinaris_castel_316	GAACTGCT
L_culinaris_castel_316	CACATGTG	L_culinaris_castel_316	CACATGTG	L_culinaris_castel_316	CACATGTG
4014		4890		4886		Depleted 3grp 2x gRNA
sample ID	barcode	sample ID	barcode	sample ID	barcode
lent_castel_3648_1_rep1	CGTACGTA	Sally_s_Redberry_lens_culinaris_rep1	CGTACGTA	lent_castel_3648_1_rep1	CGTACGTA
lent_castel_3648_1_rep10	CAGTCAGT	Sally_s_Redberry_lens_culinaris_rep2	AGGAACGT	lent_castel_3648_1_rep2	AGCTAGCT
lent_castel_3648_1_rep11	GAAGTCCT	Sally_s_Redberry_lens_culinaris_rep3	CTAGCTAG	lent_castel_3648_1_rep3	GCTTAACG
lent_castel_3648_1_rep12	TCGATGGT	Sally_s_Redberry_lens_culinaris_rep4	CTCTCAGT	lent_castel_3648_1_rep4	ATCCGGTA
lent_castel_3648_1_rep13	CTCTCAGT	Sally_s_Redberry_lens_culinaris_rep5	GTACTGCA	lent_castel_3649_1_rep1	TAGGCCAT
lent_castel_3648_1_rep14	CAAGCTTG	Sally_s_Redberry_lens_culinaris_rep6	CTTCCATG	lent_castel_3649_1_rep2	GCTACGAT
lent_castel_3648_1_rep15	CCAATACG	Sally_s_Redberry_lens_culinaris_rep7	TACGAACC	lent_castel_3649_1_rep3	GATCAGCT
lent_castel_3648_1_rep16	CTGTCAGA	Sally_s_Redberry_lens_culinaris_rep8	TACCATGG	lent_castel_3649_1_rep4	AACGTTGC
lent_castel_3648_1_rep17	GTACTGCA	Sally_s_Redberry_lens_culinaris_rep9	AGCTAGCT	L_culinaris_castel_316	GACTTCAG
lent_castel_3648_1_rep18	AACCTTGG	Sally_s_Redberry_lens_culinaris_rep10	AGGTAGGT	L_culinaris_castel_316	GAGTTCAC
lent_castel_3648_1_rep19	AGCTCTAG	Sally_s_Redberry_lens_culinaris_rep11	CAGTCAGT	L_culinaris_castel_316	GGATTAGG
lent_castel_3648_1_rep2	AGCTAGCT	Sally_s_Redberry_lens_culinaris_rep12	CAAGCTTG	L_culinaris_castel_316	TGGTCTAG
lent_castel_3648_1_rep20	TGGTACGT	Sally_s_Redberry_lens_culinaris_rep13	AACCTTGG	lent_castel_3648_1_rep5	AGGAACGT
lent_castel_3648_1_rep21	CTTCCATG	Sally_s_Redberry_lens_culinaris_rep14	ATCGTAGC	lent_castel_3648_1_rep6	AGGTAGGT
lent_castel_3648_1_rep22	ATCGTAGC	Sally_s_Redberry_lens_culinaris_rep15	CACTAGAC	lent_castel_3648_1_rep7	GTACCAAC
lent_castel_3648_1_rep23	CGTAGCTA	Sally_s_Redberry_lens_culinaris_rep16	GCTTCCTA	lent_castel_3648_1_rep8	GACATCAC
lent_castel_3648_1_rep24	GATGCATC	Sally_s_Redberry_lens_culinaris_rep17	GCTTAACG	lent_castel_3649_1_rep5	CTGTACAG
lent_castel_3648_1_rep25	TACGAACC	Sally_s_Redberry_lens_culinaris_rep18	GTACCAAC	lent_castel_3649_1_rep6	CTAGAGCT
lent_castel_3648_1_rep26	CACTAGAC	Sally_s_Redberry_lens_culinaris_rep19	GAAGTCCT	lent_castel_3649_1_rep7	CGTAGCAT
lent_castel_3648_1_rep27	CTCTCACA	Sally_s_Redberry_lens_culinaris_rep20	CCAATACG	lent_castel_3649_1_rep8	TGCACAAC
lent_castel_3648_1_rep28	CTTCCAAC	Sally_s_Redberry_lens_culinaris_rep21	AGCTCTAG	L_culinaris_castel_316	ACCAAGGA
lent_castel_3648_1_rep29	TACCATGG	Sally_s_Redberry_lens_culinaris_rep22	CGTAGCTA	L_culinaris_castel_316	GCGCTATA
lent_castel_3648_1_rep3	GCTTAACG	Sally_s_Redberry_lens_culinaris_rep23	CTCTCACA	L_culinaris_castel_316	GAACCATC
lent_castel_3648_1_rep30	GCTTCCTA	Sally_s_Redberry_lens_culinaris_rep24	TGACCACA	L_culinaris_castel_316	CTACCATC
lent_castel_3648_1_rep31	TGACCACA	Sally_s_Redberry_lens_culinaris_rep25	ATCCGGTA	lent_castel_3648_1_rep9	CTAGCTAG
lent_castel_3648_1_rep32	ACACGTGT	Sally_s_Redberry_lens_culinaris_rep26	GACATCAC	lent_castel_3648_1_rep10	CAGTCAGT
lent_castel_3648_1_rep4	ATCCGGTA	Sally_s_Redberry_lens_culinaris_rep27	TCGATGGT	lent_castel_3648_1_rep11	GAAGTCCT
lent_castel_3648_1_rep5	AGGAACGT	Sally_s_Redberry_lens_culinaris_rep28	CTGTCAGA	lent_castel_3648_1_rep12	TCGATGGT
lent_castel_3648_1_rep6	AGGTAGGT	Sally_s_Redberry_lens_culinaris_rep29	TGGTACGT	lent_castel_3649_1_rep9	TCGAGTTG
lent_castel_3648_1_rep7	GTACCAAC	Sally_s_Redberry_lens_culinaris_rep30	GATGCATC	lent_castel_3649_1_rep10	ACTGACTG
lent_castel_3648_1_rep8	GACATCAC	Sally_s_Redberry_lens_culinaris_rep31	CTTCCAAC	lent_castel_3649_1_rep11	GTGTTGAC
lent_castel_3648_1_rep9	CTAGCTAG	Sally_s_Redberry_lens_culinaris_rep32	ACACGTGT	lent_castel_3649_1_rep12	CTCTACAC
lent_castel_3649_1_rep_17	GCCGTATA	Sally_s_Redberry_lens_culinaris_rep33	TAGGCCAT	L_culinaris_castel_316	GCCGTTAA
lent_castel_3649_1_rep_18	CCATATGG	Sally_s_Redberry_lens_culinaris_rep34	CTGTACAG	L_culinaris_castel_316	GTGAACAG
lent_castel_3649_1_rep_19	TGGTCATG	Sally_s_Redberry_lens_culinaris_rep35	TCGAGTTG	L_culinaris_castel_316	ATGCATGC
lent_castel_3649_1_rep_20	CCTAATCC	Sally_s_Redberry_lens_culinaris_rep36	AAGGTTCC	L_culinaris_castel_316	TCCAAGGT
lent_castel_3649_1_rep1	TAGGCCAT	Sally_s_Redberry_lens_culinaris_rep37	GCCGTATA	lent_castel_3648_1_rep13	CTCTCAGT
lent_castel_3649_1_rep10	ACTGACTG	Sally_s_Redberry_lens_culinaris_rep38	ACCTGTTC	lent_castel_3648_1_rep14	CAAGCTTG
lent_castel_3649_1_rep11	GTGTTGAC	Sally_s_Redberry_lens_culinaris_rep39	ACAGTCAC	lent_castel_3648_1_rep15	CCAATACG
lent_castel_3649_1_rep12	CTCTACAC	Sally_s_Redberry_lens_culinaris_rep40	GAGTTCTG	lent_castel_3648_1_rep16	CTGTCAGA
lent_castel_3649_1_rep13	AAGGTTCC	Sally_s_Redberry_lens_culinaris_rep41	GCTACGAT	lent_castel_3649_1_rep13	AAGGTTCC
lent_castel_3649_1_rep14	GGAAGCAT	Sally_s_Redberry_lens_culinaris_rep42	CTAGAGCT	lent_castel_3649_1_rep14	GGAAGCAT
lent_castel_3649_1_rep15	AGTGTCTG	Sally_s_Redberry_lens_culinaris_rep43	ACTGACTG	lent_castel_3649_1_rep15	AGTGTCTG
lent_castel_3649_1_rep16	GCTATTCC	Sally_s_Redberry_lens_culinaris_rep44	GGAAGCAT	lent_castel_3649_1_rep16	GCTATTCC
lent_castel_3649_1_rep2	GCTACGAT	Sally_s_Redberry_lens_culinaris_rep45	CCATATGG	L_culinaris_castel_316	TGACTGAC
lent_castel_3649_1_rep21	ACCTGTTC	Sally_s_Redberry_lens_culinaris_rep46	CAGTTGAC	L_culinaris_castel_316	TGCACTAG
lent_castel_3649_1_rep22	CAGTTGAC	Sally_s_Redberry_lens_culinaris_rep47	ACACGTCA	L_culinaris_castel_316	GATCCTAG
lent_castel_3649_1_rep23	ACTGTGAC	Sally_s_Redberry_lens_culinaris_rep48	ACCAACGT	L_culinaris_castel_316	CTCATGAG
lent_castel_3649_1_rep24	CATGCTTC	L_culinaris_castel_316	GATCAGCT	lent_castel_3648_1_rep17	GTACTGCA
lent_castel_3649_1_rep25	ACAGTCAC	L_culinaris_castel_316	CGTAGCAT	lent_castel_3648_1_rep18	AACCTTGG
lent_castel_3649_1_rep26	ACACGTCA	L_culinaris_castel_316	GTGTTGAC	lent_castel_3648_1_rep19	AGCTCTAG
lent_castel_3649_1_rep27	CTTGTCCA	L_culinaris_castel_316	AGTGTCTG	lent_castel_3648_1_rep20	TGGTACGT
lent_castel_3649_1_rep28	TGACGTGT	L_culinaris_castel_316	TGGTCATG	lent_castel_3649_1_rep_17	GCCGTATA
lent_castel_3649_1_rep29	GAGTTCTG	L_culinaris_castel_316	ACTGTGAC	lent_castel_3649_1_rep_18	CCATATGG
lent_castel_3649_1_rep3	GATCAGCT	L_culinaris_castel_316	CTTGTCCA	lent_castel_3649_1_rep_19	TGGTCATG
lent_castel_3649_1_rep30	ACCAACGT	L_culinaris_castel_316	CGATCGAT	lent_castel_3649_1_rep_20	CCTAATCC
lent_castel_3649_1_rep31	CGATCGAT	L_culinaris_castel_316	AACGTTGC	L_culinaris_castel_316	TGGTGTAC
lent_castel_3649_1_rep32	ACCACATG	L_culinaris_castel_316	TGCACAAC	L_culinaris_castel_316	AACCGGTT
lent_castel_3649_1_rep4	AACGTTGC	L_culinaris_castel_316	CTCTACAC	L_culinaris_castel_316	CAACGTAC
lent_castel_3649_1_rep5	CTGTACAG	L_culinaris_castel_316	GCTATTCC	L_culinaris_castel_316	GAGACAGT
lent_castel_3649_1_rep6	CTAGAGCT	L_culinaris_castel_316	CCTAATCC	lent_castel_3648_1_rep21	CTTCCATG
lent_castel_3649_1_rep7	CGTAGCAT	L_culinaris_castel_316	CATGCTTC	lent_castel_3648_1_rep22	ATCGTAGC
lent_castel_3649_1_rep8	TGCACAAC	L_culinaris_castel_316	TGACGTGT	lent_castel_3648_1_rep23	CGTAGCTA
lent_castel_3649_1_rep9	TCGAGTTG	L_culinaris_castel_316	ACCACATG	lent_castel_3648_1_rep24	GATGCATC
L_culinaris_castel_316	GACTTCAG	L_culinaris_castel_316	GACTTCAG	lent_castel_3649_1_rep21	ACCTGTTC
L_culinaris_castel_316	GTGAACAG	L_culinaris_castel_316	ACCAAGGA	lent_castel_3649_1_rep22	CAGTTGAC
L_culinaris_castel_316	ATGCATGC	L_culinaris_castel_316	GCCGTTAA	lent_castel_3649_1_rep23	ACTGTGAC
L_culinaris_castel_316	TCCAAGGT	L_culinaris_castel_316	TGACTGAC	lent_castel_3649_1_rep24	CATGCTTC
L_culinaris_castel_316	TGACTGAC	L_culinaris_castel_316	TGGTGTAC	L_culinaris_castel_316	GTACAGCT
L_culinaris_castel_316	TGCACTAG	L_culinaris_castel_316	GTACAGCT	L_culinaris_castel_316	ATCCTAGG
L_culinaris_castel_316	GATCCTAG	L_culinaris_castel_316	GGTTCCAA	L_culinaris_castel_316	GAAGCTTC
L_culinaris_castel_316	CTCATGAG	L_culinaris_castel_316	GAGACACA	L_culinaris_castel_316	GTGTCACA
L_culinaris_castel_316	TGGTGTAC	L_culinaris_castel_316	GAGTTCAC	lent_castel_3648_1_rep25	TACGAACC
L_culinaris_castel_316	AACCGGTT	L_culinaris_castel_316	GCGCTATA	lent_castel_3648_1_rep26	CACTAGAC
L_culinaris_castel_316	CAACGTAC	L_culinaris_castel_316	GTGAACAG	lent_castel_3648_1_rep27	CTCTCACA
L_culinaris_castel_316	GAGTTCAC	L_culinaris_castel_316	TGCACTAG	lent_castel_3648_1_rep28	CTTCCAAC
L_culinaris_castel_316	GAGACAGT	L_culinaris_castel_316	AACCGGTT	lent_castel_3649_1_rep25	ACAGTCAC
L_culinaris_castel_316	GTACAGCT	L_culinaris_castel_316	ATCCTAGG	lent_castel_3649_1_rep26	ACACGTCA
L_culinaris_castel_316	ATCCTAGG	L_culinaris_castel_316	CAACCTAG	lent_castel_3649_1_rep27	CTTGTCCA
L_culinaris_castel_316	GAAGCTTC	L_culinaris_castel_316	AGTGGTCT	lent_castel_3649_1_rep28	TGACGTGT
L_culinaris_castel_316	GTGTCACA	L_culinaris_castel_316	GGATTAGG	L_culinaris_castel_316	GGTTCCAA
L_culinaris_castel_316	GGTTCCAA	L_culinaris_castel_316	GAACCATC	L_culinaris_castel_316	CAACCTAG
L_culinaris_castel_316	CAACCTAG	L_culinaris_castel_316	ATGCATGC	L_culinaris_castel_316	TAGCTACG
L_culinaris_castel_316	TAGCTACG	L_culinaris_castel_316	GATCCTAG	L_culinaris_castel_316	GACATCTG
L_culinaris_castel_316	GACATCTG	L_culinaris_castel_316	CAACGTAC	lent_castel_3648_1_rep29	TACCATGG
L_culinaris_castel_316	GAGACACA	L_culinaris_castel_316	GAAGCTTC	lent_castel_3648_1_rep30	GCTTCCTA
L_culinaris_castel_316	GGATTAGG	L_culinaris_castel_316	TAGCTACG	lent_castel_3648_1_rep31	TGACCACA
L_culinaris_castel_316	AGTGGTCT	L_culinaris_castel_316	GAACTGCT	lent_castel_3648_1_rep32	ACACGTGT
L_culinaris_castel_316	GAACTGCT	L_culinaris_castel_316	TGGTCTAG	lent_castel_3649_1_rep29	GAGTTCTG
L_culinaris_castel_316	CACATGTG	L_culinaris_castel_316	CTACCATC	lent_castel_3649_1_rep30	ACCAACGT
L_culinaris_castel_316	TGGTCTAG	L_culinaris_castel_316	TCCAAGGT	lent_castel_3649_1_rep31	CGATCGAT
L_culinaris_castel_316	ACCAAGGA	L_culinaris_castel_316	CTCATGAG	lent_castel_3649_1_rep32	ACCACATG
L_culinaris_castel_316	GCGCTATA	L_culinaris_castel_316	GAGACAGT	L_culinaris_castel_316	GAGACACA
L_culinaris_castel_316	GAACCATC	L_culinaris_castel_316	GTGTCACA	L_culinaris_castel_316	AGTGGTCT
L_culinaris_castel_316	CTACCATC	L_culinaris_castel_316	GACATCTG	L_culinaris_castel_316	GAACTGCT
L_culinaris_castel_316	GCCGTTAA	L_culinaris_castel_316	CACATGTG	L_culinaris_castel_316	CACATGTG

## Sheet: Supplemental_Table_S4
Supplemental Table S4. Sequencing and genome mapping statistics of genomic libraries before and after CRISPR/Cas9-mediated repeat-depletion
For each sequenced library, the table reports the type of starting samples, the type of library, the depletion protocol, the total number of sequenced fragments, the library insert size, the percentage of duplicates and the coverage statistics after normalizing to ~50 million fragments, the average mapped coverage of the nuclear genome and the fraction of nuclear sequences covered by at least 1, …
Library ID	Samples	library type	Depletion condition	Number of sequenced fragments	Mean insert size	Duplicates	Number of normalized fragments	Number of deduped mapped reads	Average mapped coverage	%1X	%2X	%3X	%5X	%10X
1092	L. culinaris cv. Castelluccio	Twist 8 plx	Not Depleted	71718424	504.857	0.054465	51770037	97299032	3.3782	72.3362	53.137	38.4422	20.9529	6.79425
1146	L. culinaris cv. Castelluccio	Twist 8 plx	Not Depleted	76186767	604.05	0.053818	51770037	96650185	3.33511	74.414	55.7267	40.4555	21.2782	5.97578
4589	L. culinaris cv. Castelluccio	Twist 8 plx	Not Depleted	72542327	538.336	0.051766	51770037	97217768	3.31501	73.9484	55.464	40.4797	21.5203	6.01688
1145	L. culinaris cv. Castelluccio	Twist 8 plx	All gRNA	60383270	535.766	0.080846	51770037	94217784	3.30178	56.6921	42.1681	32.8516	20.6507	7.3504
1091	L. culinaris cv. Castelluccio	Twist 8 plx	All gRNA	165391721	570.913	0.047037	51770037	97452699	3.36265	59.5051	44.5255	34.8927	22.0832	7.53622
1306	L. culinaris cv. Castelluccio	Twist 8 plx	All gRNA	104733474	617.328	0.085563	51770037	93044740	3.16564	58.0373	42.9606	33.4472	21.1193	7.2788
2971	L. culinaris cv. Castelluccio	Twist 8 plx	3 grp gRNA	51860439	544.607	0.128576	50098080	85837506	2.99354	46.0915	33.655	26.7058	17.8801	7.18032
1144	L. culinaris cv. Castelluccio	Twist 8 plx	3 grp gRNA	63694363	640.224	0.119099	51770037	90230015	3.1551	52.9791	39.5023	31.3117	20.5208	7.47177
5700	L. culinaris cv. Castelluccio	Twist 8 plx	3 grp gRNA	154395442	601.471	0.080887	51770037	93994666	3.22695	48.1388	35.5546	28.6792	19.9743	8.50476
4017	L. culinaris cv. Castelluccio	Twist 8 plx	3 grp 2x gRNA	63592136	523.035	0.095059	51770037	92705089	3.18895	45.7637	33.6741	27.0637	18.6569	8.01279
1308	L. culinaris cv. Castelluccio	Twist 8 plx	3 grp 2x gRNA	82709820	602.821	0.121787	51770037	89423516	3.01346	44.6516	32.9435	26.5275	18.3525	7.65377
5701	L. culinaris cv. Castelluccio	Twist 8 plx	3 grp 2x gRNA	71851660	561.117	0.080395	51770037	93688924	3.13807	42.6373	31.1735	25.5077	18.4237	8.50186
1288	L. culinaris cv. Redberry and L. orientalis	Twist 8 plx	Not Depleted	73075884	610.178	0.049274	51770037	97180421	3.35778	79.0001	59.7816	43.328	22.473	5.85562
1290	L. culinaris cv. Redberry and L. orientalis	Twist 8 plx	Not Depleted	114137748	627.417	0.044686	51770037	97851366	3.38549	78.2386	58.9611	42.8167	22.5407	6.1774
2970	L. culinaris cv. Redberry and L. orientalis	Twist 8 plx	3 grp 2x gRNA	64897732	625.671	0.10225	51770037	91661448	3.15455	44.4125	33.2134	27.3068	19.7785	9.16251
4884	L. culinaris cv. Redberry and L. orientalis	Twist 8 plx	3 grp 2x gRNA	104291293	593.022	0.052046	51770037	96581457	3.31854	48.394	36.2628	29.6119	21.0966	9.44191
5685	L. culinaris cv. Redberry and L. orientalis	Twist 8 plx	3 grp 2x gRNA	88665568	583.768	0.062281	51770037	95285490	3.22855	46.2992	34.3353	28.0722	20.1512	9.2036
5684	L. culinaris cv. Redberry and L. orientalis	Twist 8 plx	3 grp 2x gRNA	57540234	578.597	0.066078	51770037	95014227	3.20982	46.0308	34.2623	27.9918	20.0105	9.06192
1090	L. culinaris cv. Castelluccio	Twist 96 plx	Not Depleted	208211337	614.41	0.033158	51770037	98387221	3.28447	71.4227	51.9921	37.4139	20.2691	6.51198
4560	L. culinaris cv. Redberry and cv. Castelluccio	Twist 96 plx	Not Depleted	123998302	543.778	0.041024	51770037	97483388	3.16687	72.026	50.938	35.9198	19.5263	6.5665
4588	L. culinaris cv. Castelluccio	Twist 96 plx	Not Depleted	58967488	538.15	0.048689	51770037	96257002	3.13695	69.9653	50.0194	35.5552	19.0886	6.12384
4014	L. culinaris cv. Castelluccio	Twist 96 plx	3 grp 2x gRNA	62479471	637.438	0.070805	51770037	94921666	3.18349	37.9399	28.2011	23.2057	16.9273	8.26244
4890	L. culinaris cv. Redberry and cv. Castelluccio	Twist 96 plx	3 grp 2x gRNA	131185143	625.661	0.039006	51770037	97903510	3.27302	50.0746	36.7791	28.9752	19.1	7.67307
4886	L. culinaris cv. Castelluccio	Twist 96 plx	3 grp 2x gRNA	127713553	638.435	0.053866	51770037	96703552	3.25698	47.4587	34.9691	27.8857	18.9191	7.94046
3993	L. culinaris cv. Castelluccio	WGS	Not Depleted	90835454	536.141	0.031999	51770037	99666226	3.8587	81.6162	71.4031	58.4392	30.9363	3.9378
6274	L. culinaris cv. Redberry	WGS	Not Depleted	76123437	580.96	0.079868	51770037	94698728	3.66079	90.281	79.3536	62.8126	28.2922	1.6742
6275	L. orientalis	WGS	Not Depleted	78167316	556.489	0.074706	51770037	95056851	3.66262	75.8872	64.3741	52.3926	29.4339	5.63633
6276	L. culinaris cv. Castelluccio	WGS	3 grp 2x gRNA	109288303	585.901	0.065092	51770037	95761346	3.69742	46.8473	36.4005	31.1518	24.8631	14.1187
6277	L. culinaris cv. Redberry	WGS	3 grp 2x gRNA	104579542	605.449	0.064547	51770037	96224528	3.7412	46.8404	36.6025	31.6062	25.6584	15.3363
6278	L. orientalis	WGS	3 grp 2x gRNA	107633126	573.091	0.064049	51770037	95608177	3.68024	43.4568	33.7915	29.0652	23.5154	14.4106

## Sheet: Supplemental_Table_S5
Supplemental Table S5. L. culinaris repeat features and efficiency of depletion
For each repeat class present in the L. culinaris genome, the table shows the occurrence (copy number), the total length, the genomic fraction, the median lenght of each repeat unit, the total number of gRNAs targeting the repeat class and each repeat unit, the cutting frequency (gRNAs/kbp) and the variation of read mapping in that repeat type following CRISPR/Cas9-mediated repeat-depletion (bp –…
Repeat type	copy number	Total repeat length (bp)	Fraction of genome (%)	Length of repeat unit (mean)	Total gRNAs	gRNAs/Kbp	gRNAs/repeat unit (mean)	mean variation of mapped reads (log2FC)
LTR-Gypsy	1728606	2400036354	0.638256	2076.64	35357754	14.7322	41.07	-0.921981
LTR-Copia	629868	579495211	0.154109	1163.2	6404320	11.0515	14.16	-0.0377305
other LTR	155019	127000455	0.033774	882.015	1128270	8.88398	8.04	-0.711197
LINE	53111	37554666	0.00998713	757.976	150347	4.00342	3.06	0.498193
CACTA	32589	23669215	0.00629449	771.261	114718	4.84672	3.77	0.348264
Mu	30417	19464208	0.00517623	761.838	183711	9.4384	7.7	0.775604
hAT	10143	3758344	0.000999479	392.025	12850	3.41906	1.37	1.42474
Helitron	6684	3725032	0.00099062	578.691	23938	6.42625	3.8	1.43529
other TE (<0.1%)	2244	1125294	0.000299256	530.299	1474	1.56516	0.72	1.52691
Tandem Repeats (TR)	23045	13460124	0.00357953	606.312	107197	7.96404	4.83	0.480925
Simple Repeats (SR)	na	58089181	0.015448	97.9	116949	2.01327	0.197103	1.49
